# Supplementary material for: Realized niche shift of an invasive widow spider: drivers and impacts of human activities
Source: Front Zool. 2022 Oct 28;19:25. doi: 10.1186/s12983-022-00470-z (PMC9617396; doi:10.1186/s12983-022-00470-z)
Supplement: Supplementary file 1 — Additional file 1. Table S1: Occurrence records of Latrodectus hasselti included in this study. [file 12983_2022_470_MOESM1_ESM.xlsx]

## Sheet: Sheet1
Supplementary Information
Additional file 1
Table S1. Occurrence records of Latrodectus hasselti included in this study.
Invasive Status	Country	latitude	longitude	Source
Native	Australia	-42.866	147.316	GBIF
Native	Australia	-42.833	147.316	GBIF
Native	Australia	-42.833	147.35	GBIF
Native	Australia	-42.816	147.35	GBIF
Native	Australia	-41.4833	146.533	GBIF
Native	Australia	-41.4667	147.133	GBIF
Native	Australia	-41.45	147.166	GBIF
Native	Australia	-41.45	147.167	GBIF
Native	Australia	-41.4333	147.167	GBIF
Native	Australia	-41.4167	147.117	GBIF
Native	Australia	-41.3667	147.05	GBIF
Native	Australia	-38.4254	144.176	GBIF
Native	Australia	-38.3697	142.496	GBIF
Native	Australia	-38.03	145.25	GBIF
Native	Australia	-38.022	145.441	GBIF
Native	Australia	-38.0204	146.271	GBIF
Native	Australia	-38.01	145.163	GBIF
Native	Australia	-37.98	144.63	GBIF
Native	Australia	-37.95	140.83	GBIF
Native	Australia	-37.9481	145.137	GBIF
Native	Australia	-37.9481	145.137	GBIF
Native	Australia	-37.93	141.17	GBIF
Native	Australia	-37.92	144.98	GBIF
Native	Australia	-37.9185	145.04	GBIF
Native	Australia	-37.9027	145.049	GBIF
Native	Australia	-37.8729	144.893	GBIF
Native	Australia	-37.8435	145.24	GBIF
Native	Australia	-37.835	145.547	GBIF
Native	Australia	-37.83	144.95	GBIF
Native	Australia	-37.82	145.091	GBIF
Native	Australia	-37.82	144.97	GBIF
Native	Australia	-37.82	145.08	GBIF
Native	Australia	-37.82	145.23	GBIF
Native	Australia	-37.82	145.35	GBIF
Native	Australia	-37.82	145.38	GBIF
Native	Australia	-37.816	144.966	GBIF
Native	Australia	-37.78	144.97	GBIF
Native	Australia	-37.72	147.83	GBIF
Native	Australia	-37.6374	145.142	GBIF
Native	Australia	-37.57	140.25	GBIF
Native	Australia	-37.5162	146.643	GBIF
Native	Australia	-37.37	140.83	GBIF
Native	Australia	-37.27	143.15	GBIF
Native	Australia	-37.133	149.15	GBIF
Native	Australia	-37.0667	140.8	GBIF
Native	Australia	-37.066	144.216	GBIF
Native	Australia	-36.8124	149.787	GBIF
Native	Australia	-36.7918	149.928	GBIF
Native	Australia	-36.7784	144.382	GBIF
Native	Australia	-36.47	146.22	GBIF
Native	Australia	-36.45	142.03	GBIF
Native	Australia	-36.45	148.266	GBIF
Native	Australia	-36.3661	145.416	GBIF
Native	Australia	-36.2897	150.126	GBIF
Native	Australia	-36.25	139.72	GBIF
Native	Australia	-36.1542	149.19	GBIF
Native	Australia	-36.05	144.12	GBIF
Native	Australia	-36.0248	146.919	GBIF
Native	Australia	-35.833	138.05	GBIF
Native	Australia	-35.8167	139.967	GBIF
Native	Australia	-35.7807	149.157	GBIF
Native	Australia	-35.7772	149.156	GBIF
Native	Australia	-35.766	148.016	GBIF
Native	Australia	-35.75	137.62	GBIF
Native	Australia	-35.7244	140.801	GBIF
Native	Australia	-35.6803	145.922	GBIF
Native	Australia	-35.68	139.33	GBIF
Native	Australia	-35.65	137.62	GBIF
Native	Australia	-35.65	145.57	GBIF
Native	Australia	-35.607	138.095	GBIF
Native	Australia	-35.5942	137.526	GBIF
Native	Australia	-35.52	139.13	GBIF
Native	Australia	-35.4458	138.316	GBIF
Native	Australia	-35.4404	149.187	GBIF
Native	Australia	-35.4054	149.119	GBIF
Native	Australia	-35.3843	149.076	GBIF
Native	Australia	-35.3768	149.18	GBIF
Native	Australia	-35.3581	149.228	GBIF
Native	Australia	-35.3436	149.178	GBIF
Native	Australia	-35.3383	149.102	GBIF
Native	Australia	-35.3274	149.078	GBIF
Native	Australia	-35.2945	140.712	GBIF
Native	Australia	-35.2877	149.139	GBIF
Native	Australia	-35.2833	149.217	GBIF
Native	Australia	-35.2742	138.559	GBIF
Native	Australia	-35.2741	138.559	GBIF
Native	Australia	-35.2672	149.077	GBIF
Native	Australia	-35.2643	149.068	GBIF
Native	Australia	-35.2641	149.078	GBIF
Native	Australia	-35.2641	149.078	GBIF
Native	Australia	-35.2641	149.078	GBIF
Native	Australia	-35.2641	149.083	GBIF
Native	Australia	-35.264	149.079	GBIF
Native	Australia	-35.264	149.078	GBIF
Native	Australia	-35.264	149.13	GBIF
Native	Australia	-35.2639	149.078	GBIF
Native	Australia	-35.2638	149.078	GBIF
Native	Australia	-35.2559	149.274	GBIF
Native	Australia	-35.2451	149.118	GBIF
Native	Australia	-35.22	137.03	GBIF
Native	Australia	-35.2121	149.057	GBIF
Native	Australia	-35.2097	149.041	GBIF
Native	Australia	-35.1918	149.601	GBIF
Native	Australia	-35.1725	149.16	GBIF
Native	Australia	-35.1596	149.167	GBIF
Native	Australia	-35.1324	149.125	GBIF
Native	Australia	-35.1249	147.33	GBIF
Native	Australia	-35.12	139.08	GBIF
Native	Australia	-35.0833	117.933	GBIF
Native	Australia	-35.083	150.583	GBIF
Native	Australia	-35.066	147.366	GBIF
Native	Australia	-35.03	138.63	GBIF
Native	Australia	-35.0207	138.613	GBIF
Native	Australia	-35.02	138.62	GBIF
Native	Australia	-35.02	138.63	GBIF
Native	Australia	-35.0167	117.883	GBIF
Native	Australia	-34.98	138.53	GBIF
Native	Australia	-34.98	138.55	GBIF
Native	Australia	-34.98	138.72	GBIF
Native	Australia	-34.9625	149.731	GBIF
Native	Australia	-34.95	138.55	GBIF
Native	Australia	-34.95	138.62	GBIF
Native	Australia	-34.95	138.63	GBIF
Native	Australia	-34.9206	138.606	GBIF
Native	Australia	-34.92	138.55	GBIF
Native	Australia	-34.92	138.63	GBIF
Native	Australia	-34.9048	138.652	GBIF
Native	Australia	-34.8785	138.794	GBIF
Native	Australia	-34.8667	138.65	GBIF
Native	Australia	-34.85	135.87	GBIF
Native	Australia	-34.85	138.48	GBIF
Native	Australia	-34.85	138.62	GBIF
Native	Australia	-34.847	149.664	GBIF
Native	Australia	-34.8456	138.495	GBIF
Native	Australia	-34.82	138.72	GBIF
Native	Australia	-34.7988	138.649	GBIF
Native	Australia	-34.75	146.55	GBIF
Native	Australia	-34.75	149.716	GBIF
Native	Australia	-34.6953	117.897	GBIF
Native	Australia	-34.6458	135.446	GBIF
Native	Australia	-34.6453	117.776	GBIF
Native	Australia	-34.6397	135.362	GBIF
Native	Australia	-34.6333	117.667	GBIF
Native	Australia	-34.63	135.45	GBIF
Native	Australia	-34.63	135.47	GBIF
Native	Australia	-34.58	138.55	GBIF
Native	Australia	-34.5681	146.004	GBIF
Native	Australia	-34.5527	150.96	GBIF
Native	Australia	-34.53	138.97	GBIF
Native	Australia	-34.4863	138.48	GBIF
Native	Australia	-34.47	140.87	GBIF
Native	Australia	-34.45	138.52	GBIF
Native	Australia	-34.43	137.92	GBIF
Native	Australia	-34.2739	146.062	GBIF
Native	Australia	-34.2333	116.133	GBIF
Native	Australia	-34.18	142.15	GBIF
Native	Australia	-34.1783	119.53	GBIF
Native	Australia	-34.1781	119.562	GBIF
Native	Australia	-34.17	142.07	GBIF
Native	Australia	-34.1681	119.573	GBIF
Native	Australia	-34.166	142.066	GBIF
Native	Australia	-34.1555	150.058	GBIF
Native	Australia	-34.1278	148.504	GBIF
Native	Australia	-34.1093	150.769	GBIF
Native	Australia	-34.07	137.58	GBIF
Native	Australia	-34.0667	150.84	GBIF
Native	Australia	-34.0667	115.1	GBIF
Native	Australia	-34.0667	116.1	GBIF
Native	Australia	-34.066	151.016	GBIF
Native	Australia	-34.0529	151.027	GBIF
Native	Australia	-34.033	150.733	GBIF
Native	Australia	-34.033	150.783	GBIF
Native	Australia	-34.03	138.68	GBIF
Native	Australia	-34.0265	150.851	GBIF
Native	Australia	-34.02	151.07	GBIF
Native	Australia	-34.016	151.016	GBIF
Native	Australia	-34.0082	150.46	GBIF
Native	Australia	-33.983	151.083	GBIF
Native	Australia	-33.98	139.07	GBIF
Native	Australia	-33.9686	151.166	GBIF
Native	Australia	-33.966	151.116	GBIF
Native	Australia	-33.966	151.25	GBIF
Native	Australia	-33.95	116.13	GBIF
Native	Australia	-33.95	116.133	GBIF
Native	Australia	-33.95	140.87	GBIF
Native	Australia	-33.95	151.25	GBIF
Native	Australia	-33.9431	140.863	GBIF
Native	Australia	-33.9426	150.783	GBIF
Native	Australia	-33.9416	150.855	GBIF
Native	Australia	-33.9409	120.13	GBIF
Native	Australia	-33.9349	151.09	GBIF
Native	Australia	-33.933	151.016	GBIF
Native	Australia	-33.93	136.02	GBIF
Native	Australia	-33.93	140.98	GBIF
Native	Australia	-33.9186	151.184	GBIF
Native	Australia	-33.9167	120.017	GBIF
Native	Australia	-33.9167	122.583	GBIF
Native	Australia	-33.916	151.066	GBIF
Native	Australia	-33.883	151.15	GBIF
Native	Australia	-33.883	151.216	GBIF
Native	Australia	-33.883	151.25	GBIF
Native	Australia	-33.883	151.283	GBIF
Native	Australia	-33.8787	151.247	GBIF
Native	Australia	-33.866	151.05	GBIF
Native	Australia	-33.866	151.216	GBIF
Native	Australia	-33.866	151.266	GBIF
Native	Australia	-33.8436	150.795	GBIF
Native	Australia	-33.8429	151.009	GBIF
Native	Australia	-33.8362	151.151	GBIF
Native	Australia	-33.833	150.983	GBIF
Native	Australia	-33.833	151.116	GBIF
Native	Australia	-33.833	151.216	GBIF
Native	Australia	-33.833	151.25	GBIF
Native	Australia	-33.833	151.85	GBIF
Native	Australia	-33.8183	151.114	GBIF
Native	Australia	-33.816	150.033	GBIF
Native	Australia	-33.7983	151.286	GBIF
Native	Australia	-33.7939	138.909	GBIF
Native	Australia	-33.7833	115.667	GBIF
Native	Australia	-33.7833	115.983	GBIF
Native	Australia	-33.783	151.05	GBIF
Native	Australia	-33.783	151.166	GBIF
Native	Australia	-33.783	151.2	GBIF
Native	Australia	-33.783	151.283	GBIF
Native	Australia	-33.7796	151.197	GBIF
Native	Australia	-33.7778	135.115	GBIF
Native	Australia	-33.766	150.766	GBIF
Native	Australia	-33.766	150.816	GBIF
Native	Australia	-33.766	150.866	GBIF
Native	Australia	-33.766	150.916	GBIF
Native	Australia	-33.766	151.05	GBIF
Native	Australia	-33.766	151.083	GBIF
Native	Australia	-33.7625	147.521	GBIF
Native	Australia	-33.759	151.108	GBIF
Native	Australia	-33.75	138.57	GBIF
Native	Australia	-33.7469	140.032	GBIF
Native	Australia	-33.733	151	GBIF
Native	Australia	-33.733	151.066	GBIF
Native	Australia	-33.733	151.133	GBIF
Native	Australia	-33.733	151.3	GBIF
Native	Australia	-33.716	150.433	GBIF
Native	Australia	-33.7075	151.176	GBIF
Native	Australia	-33.6866	150.588	GBIF
Native	Australia	-33.6859	150.589	GBIF
Native	Australia	-33.683	150.6	GBIF
Native	Australia	-33.6781	150.838	GBIF
Native	Australia	-33.666	151.3	GBIF
Native	Australia	-33.6635	151.106	GBIF
Native	Australia	-33.6473	150.012	GBIF
Native	Australia	-33.6393	151.023	GBIF
Native	Australia	-33.6392	118.134	GBIF
Native	Australia	-33.6333	115.333	GBIF
Native	Australia	-33.6333	118.133	GBIF
Native	Australia	-33.6136	138.986	GBIF
Native	Australia	-33.5833	115.817	GBIF
Native	Australia	-33.5684	151.319	GBIF
Native	Australia	-33.55	115.55	GBIF
Native	Australia	-33.516	151.333	GBIF
Native	Australia	-33.483	150.133	GBIF
Native	Australia	-33.48	134.92	GBIF
Native	Australia	-33.48	135.15	GBIF
Native	Australia	-33.4647	151.358	GBIF
Native	Australia	-33.4468	151.201	GBIF
Native	Australia	-33.433	151.35	GBIF
Native	Australia	-33.3972	150.252	GBIF
Native	Australia	-33.3867	115.645	GBIF
Native	Australia	-33.3833	115.633	GBIF
Native	Australia	-33.3833	115.65	GBIF
Native	Australia	-33.3683	149.022	GBIF
Native	Australia	-33.3333	115.633	GBIF
Native	Australia	-33.3327	148.245	GBIF
Native	Australia	-33.3167	117.333	GBIF
Native	Australia	-33.2833	115.7	GBIF
Native	Australia	-33.2822	150.118	GBIF
Native	Australia	-33.2333	121.717	GBIF
Native	Australia	-33.2333	121.767	GBIF
Native	Australia	-33.2144	115.616	GBIF
Native	Australia	-33.15	134.367	GBIF
Native	Australia	-33.1333	136.8	GBIF
Native	Australia	-33.1092	151.078	GBIF
Native	Australia	-33.0833	115.9	GBIF
Native	Australia	-33.0794	151.446	GBIF
Native	Australia	-33.0667	117.233	GBIF
Native	Australia	-33.0333	122.8	GBIF
Native	Australia	-33.03	137.58	GBIF
Native	Australia	-33.008	115.967	GBIF
Native	Australia	-32.9667	115.9	GBIF
Native	Australia	-32.95	137.38	GBIF
Native	Australia	-32.9414	115.767	GBIF
Native	Australia	-32.871	151.636	GBIF
Native	Australia	-32.85	115.917	GBIF
Native	Australia	-32.85	135.15	GBIF
Native	Australia	-32.8389	138.041	GBIF
Native	Australia	-32.8264	138.186	GBIF
Native	Australia	-32.8167	151.35	GBIF
Native	Australia	-32.8141	151.64	GBIF
Native	Australia	-32.7833	121.783	GBIF
Native	Australia	-32.783	116.966	GBIF
Native	Australia	-32.7639	120.013	GBIF
Native	Australia	-32.7556	120.056	GBIF
Native	Australia	-32.7521	117.294	GBIF
Native	Australia	-32.75	121.442	GBIF
Native	Australia	-32.733	151.583	GBIF
Native	Australia	-32.72	134.83	GBIF
Native	Australia	-32.6667	118.15	GBIF
Native	Australia	-32.6438	151.974	GBIF
Native	Australia	-32.62	135.62	GBIF
Native	Australia	-32.5994	145.541	GBIF
Native	Australia	-32.57	135.58	GBIF
Native	Australia	-32.55	148.95	GBIF
Native	Australia	-32.5361	135.018	GBIF
Native	Australia	-32.52	135.32	GBIF
Native	Australia	-32.466	123.866	GBIF
Native	Australia	-32.4042	119.686	GBIF
Native	Australia	-32.3667	115.983	GBIF
Native	Australia	-32.35	123.617	GBIF
Native	Australia	-32.3333	138.033	GBIF
Native	Australia	-32.3167	123.717	GBIF
Native	Australia	-32.2833	116.1	GBIF
Native	Australia	-32.2667	115.717	GBIF
Native	Australia	-32.2667	116.1	GBIF
Native	Australia	-32.2333	115.833	GBIF
Native	Australia	-32.23	115.77	GBIF
Native	Australia	-32.15	116.117	GBIF
Native	Australia	-32.1328	115.758	GBIF
Native	Australia	-32.1328	116.197	GBIF
Native	Australia	-32.1167	115.817	GBIF
Native	Australia	-32.1167	115.867	GBIF
Native	Australia	-32.1167	115.95	GBIF
Native	Australia	-32.1167	116	GBIF
Native	Australia	-32.1167	116.017	GBIF
Native	Australia	-32.1008	150.916	GBIF
Native	Australia	-32.0919	115.874	GBIF
Native	Australia	-32.0833	115.85	GBIF
Native	Australia	-32.0833	115.867	GBIF
Native	Australia	-32.0696	115.878	GBIF
Native	Australia	-32.0667	115.817	GBIF
Native	Australia	-32.0667	115.9	GBIF
Native	Australia	-32.0667	115.983	GBIF
Native	Australia	-32.0667	122.8	GBIF
Native	Australia	-32.066	127.066	GBIF
Native	Australia	-32.066	141.333	GBIF
Native	Australia	-32.05	115.73	GBIF
Native	Australia	-32.05	115.767	GBIF
Native	Australia	-32.0412	150.849	GBIF
Native	Australia	-32.0333	115.75	GBIF
Native	Australia	-32.0333	115.783	GBIF
Native	Australia	-32.0333	115.917	GBIF
Native	Australia	-32.0328	115.861	GBIF
Native	Australia	-32.0167	115.767	GBIF
Native	Australia	-32.0167	115.783	GBIF
Native	Australia	-32.0167	115.833	GBIF
Native	Australia	-32.0167	115.933	GBIF
Native	Australia	-32.0167	115.95	GBIF
Native	Australia	-32.0167	116.083	GBIF
Native	Australia	-31.9914	115.91	GBIF
Native	Australia	-31.9856	115.933	GBIF
Native	Australia	-31.985	115.933	GBIF
Native	Australia	-31.9833	115.767	GBIF
Native	Australia	-31.9833	115.8	GBIF
Native	Australia	-31.9833	115.817	GBIF
Native	Australia	-31.9833	115.867	GBIF
Native	Australia	-31.9833	115.883	GBIF
Native	Australia	-31.9833	115.9	GBIF
Native	Australia	-31.983	125.866	GBIF
Native	Australia	-31.983	149.4	GBIF
Native	Australia	-31.9767	115.974	GBIF
Native	Australia	-31.9761	115.974	GBIF
Native	Australia	-31.975	115.915	GBIF
Native	Australia	-31.9728	152.213	GBIF
Native	Australia	-31.9675	115.97	GBIF
Native	Australia	-31.9667	115.8	GBIF
Native	Australia	-31.9667	115.85	GBIF
Native	Australia	-31.9667	115.95	GBIF
Native	Australia	-31.9667	115.983	GBIF
Native	Australia	-31.9667	116.05	GBIF
Native	Australia	-31.9667	116.167	GBIF
Native	Australia	-31.9667	125.883	GBIF
Native	Australia	-31.966	141.45	GBIF
Native	Australia	-31.9647	115.799	GBIF
Native	Australia	-31.9646	115.966	GBIF
Native	Australia	-31.9627	116.167	GBIF
Native	Australia	-31.9506	115.801	GBIF
Native	Australia	-31.95	115.833	GBIF
Native	Australia	-31.95	115.85	GBIF
Native	Australia	-31.95	115.867	GBIF
Native	Australia	-31.9417	115.934	GBIF
Native	Australia	-31.9414	115.934	GBIF
Native	Australia	-31.9361	116.011	GBIF
Native	Australia	-31.9335	116.183	GBIF
Native	Australia	-31.9333	115.75	GBIF
Native	Australia	-31.9333	115.783	GBIF
Native	Australia	-31.9333	115.8	GBIF
Native	Australia	-31.9333	115.817	GBIF
Native	Australia	-31.9333	115.833	GBIF
Native	Australia	-31.9333	115.85	GBIF
Native	Australia	-31.9333	115.883	GBIF
Native	Australia	-31.9333	115.9	GBIF
Native	Australia	-31.9333	115.917	GBIF
Native	Australia	-31.9333	115.933	GBIF
Native	Australia	-31.9333	116.017	GBIF
Native	Australia	-31.9333	126.65	GBIF
Native	Australia	-31.9253	115.961	GBIF
Native	Australia	-31.925	115.875	GBIF
Native	Australia	-31.9244	115.874	GBIF
Native	Australia	-31.9244	135.217	GBIF
Native	Australia	-31.9167	115.833	GBIF
Native	Australia	-31.9167	115.85	GBIF
Native	Australia	-31.9167	115.867	GBIF
Native	Australia	-31.9167	115.883	GBIF
Native	Australia	-31.9167	115.917	GBIF
Native	Australia	-31.9167	116.067	GBIF
Native	Australia	-31.9162	115.984	GBIF
Native	Australia	-31.9153	115.837	GBIF
Native	Australia	-31.9035	116.1	GBIF
Native	Australia	-31.89	117.706	GBIF
Native	Australia	-31.8833	115.767	GBIF
Native	Australia	-31.8833	115.833	GBIF
Native	Australia	-31.8833	115.867	GBIF
Native	Australia	-31.8833	115.9	GBIF
Native	Australia	-31.8833	115.967	GBIF
Native	Australia	-31.8833	116.167	GBIF
Native	Australia	-31.883	125.9	GBIF
Native	Australia	-31.8823	115.943	GBIF
Native	Australia	-31.88	138.42	GBIF
Native	Australia	-31.8736	116.051	GBIF
Native	Australia	-31.87	115.788	GBIF
Native	Australia	-31.8681	116.051	GBIF
Native	Australia	-31.8667	115.75	GBIF
Native	Australia	-31.8667	115.767	GBIF
Native	Australia	-31.8667	115.8	GBIF
Native	Australia	-31.8667	115.817	GBIF
Native	Australia	-31.8667	116.033	GBIF
Native	Australia	-31.8667	116.133	GBIF
Native	Australia	-31.85	115.75	GBIF
Native	Australia	-31.85	115.767	GBIF
Native	Australia	-31.85	115.833	GBIF
Native	Australia	-31.85	127.85	GBIF
Native	Australia	-31.8428	115.814	GBIF
Native	Australia	-31.8308	115.834	GBIF
Native	Australia	-31.8272	115.834	GBIF
Native	Australia	-31.8172	115.77	GBIF
Native	Australia	-31.8167	115.733	GBIF
Native	Australia	-31.7833	115.733	GBIF
Native	Australia	-31.7667	116.017	GBIF
Native	Australia	-31.7637	152.194	GBIF
Native	Australia	-31.75	116.383	GBIF
Native	Australia	-31.75	127.217	GBIF
Native	Australia	-31.75	140.33	GBIF
Native	Australia	-31.7333	115.8	GBIF
Native	Australia	-31.7167	115.75	GBIF
Native	Australia	-31.7167	128.9	GBIF
Native	Australia	-31.716	128.883	GBIF
Native	Australia	-31.65	116.667	GBIF
Native	Australia	-31.65	128.45	GBIF
Native	Australia	-31.65	128.483	GBIF
Native	Australia	-31.65	148.45	GBIF
Native	Australia	-31.6343	152.76	GBIF
Native	Australia	-31.63	128.77	GBIF
Native	Australia	-31.63	132.07	GBIF
Native	Australia	-31.6239	144.265	GBIF
Native	Australia	-31.5667	127.217	GBIF
Native	Australia	-31.55	159.083	GBIF
Native	Australia	-31.533	127.3	GBIF
Native	Australia	-31.53	159.08	GBIF
Native	Australia	-31.5217	117.589	GBIF
Native	Australia	-31.52	159.07	GBIF
Native	Australia	-31.5167	121.567	GBIF
Native	Australia	-31.5111	130.358	GBIF
Native	Australia	-31.4833	118.267	GBIF
Native	Australia	-31.4833	118.283	GBIF
Native	Australia	-31.4811	118.267	GBIF
Native	Australia	-31.48	121.53	GBIF
Native	Australia	-31.4708	118.142	GBIF
Native	Australia	-31.4667	117.683	GBIF
Native	Australia	-31.4594	143.949	GBIF
Native	Australia	-31.433	145.25	GBIF
Native	Australia	-31.43	130.98	GBIF
Native	Australia	-31.4044	117.759	GBIF
Native	Australia	-31.3833	121.2	GBIF
Native	Australia	-31.37	138.72	GBIF
Native	Australia	-31.37	138.75	GBIF
Native	Australia	-31.366	130.866	GBIF
Native	Australia	-31.35	115.917	GBIF
Native	Australia	-31.315	131.046	GBIF
Native	Australia	-31.2994	117.814	GBIF
Native	Australia	-31.2694	148.962	GBIF
Native	Australia	-31.25	120.067	GBIF
Native	Australia	-31.234	146.884	GBIF
Native	Australia	-31.2333	120.317	GBIF
Native	Australia	-31.2167	118.967	GBIF
Native	Australia	-31.2167	120.317	GBIF
Native	Australia	-31.1833	117.2	GBIF
Native	Australia	-31.166	131.05	GBIF
Native	Australia	-31.133	130.1	GBIF
Native	Australia	-31.1167	115.85	GBIF
Native	Australia	-31.1167	117.8	GBIF
Native	Australia	-31.1167	119.75	GBIF
Native	Australia	-31.083	141.7	GBIF
Native	Australia	-31.083	141.733	GBIF
Native	Australia	-31.0816	151.113	GBIF
Native	Australia	-31.08	138.67	GBIF
Native	Australia	-30.9833	127.033	GBIF
Native	Australia	-30.98	138.58	GBIF
Native	Australia	-30.97	139.28	GBIF
Native	Australia	-30.95	121.15	GBIF
Native	Australia	-30.95	121.167	GBIF
Native	Australia	-30.9444	150.929	GBIF
Native	Australia	-30.933	143.633	GBIF
Native	Australia	-30.8833	116.717	GBIF
Native	Australia	-30.8775	119.614	GBIF
Native	Australia	-30.8542	143.089	GBIF
Native	Australia	-30.833	150.171	GBIF
Native	Australia	-30.8167	117.85	GBIF
Native	Australia	-30.7878	150.188	GBIF
Native	Australia	-30.75	121.45	GBIF
Native	Australia	-30.75	121.467	GBIF
Native	Australia	-30.7333	121.783	GBIF
Native	Australia	-30.7261	143.479	GBIF
Native	Australia	-30.67	136.75	GBIF
Native	Australia	-30.67	138.53	GBIF
Native	Australia	-30.6467	144.924	GBIF
Native	Australia	-30.62	130.42	GBIF
Native	Australia	-30.5917	139.544	GBIF
Native	Australia	-30.5769	145.689	GBIF
Native	Australia	-30.5764	139.444	GBIF
Native	Australia	-30.55	130.966	GBIF
Native	Australia	-30.55	133.53	GBIF
Native	Australia	-30.55	138.417	GBIF
Native	Australia	-30.5167	121.25	GBIF
Native	Australia	-30.4833	116.35	GBIF
Native	Australia	-30.45	131.83	GBIF
Native	Australia	-30.45	131.833	GBIF
Native	Australia	-30.4442	139	GBIF
Native	Australia	-30.25	115.083	GBIF
Native	Australia	-30.2472	119.243	GBIF
Native	Australia	-30.2333	123.683	GBIF
Native	Australia	-30.2181	145.552	GBIF
Native	Australia	-30.1342	153.104	GBIF
Native	Australia	-30.083	145.933	GBIF
Native	Australia	-30.0667	114.967	GBIF
Native	Australia	-30.066	145.95	GBIF
Native	Australia	-30.04	148.763	GBIF
Native	Australia	-30.0183	115.933	GBIF
Native	Australia	-30.0094	119.315	GBIF
Native	Australia	-29.9333	114.967	GBIF
Native	Australia	-29.9333	115.283	GBIF
Native	Australia	-29.8333	115.25	GBIF
Native	Australia	-29.8167	115.267	GBIF
Native	Australia	-29.7833	124.25	GBIF
Native	Australia	-29.685	116.904	GBIF
Native	Australia	-29.6672	138.678	GBIF
Native	Australia	-29.6347	117.229	GBIF
Native	Australia	-29.63	152.83	GBIF
Native	Australia	-29.6089	117.411	GBIF
Native	Australia	-29.466	149.85	GBIF
Native	Australia	-29.2822	142.155	GBIF
Native	Australia	-29.2583	122.404	GBIF
Native	Australia	-29.2544	142.284	GBIF
Native	Australia	-29.25	117.683	GBIF
Native	Australia	-29.2167	115.067	GBIF
Native	Australia	-29.1833	116.233	GBIF
Native	Australia	-29.05	148.85	GBIF
Native	Australia	-29.0367	116.63	GBIF
Native	Australia	-29.0167	115.467	GBIF
Native	Australia	-28.9833	149	GBIF
Native	Australia	-28.92	136.35	GBIF
Native	Australia	-28.8626	153.125	GBIF
Native	Australia	-28.833	153.433	GBIF
Native	Australia	-28.8269	153.322	GBIF
Native	Australia	-28.7667	114.617	GBIF
Native	Australia	-28.7536	114.861	GBIF
Native	Australia	-28.75	114.617	GBIF
Native	Australia	-28.7167	138.633	GBIF
Native	Australia	-28.6667	151.933	GBIF
Native	Australia	-28.63	132.17	GBIF
Native	Australia	-28.57	130.92	GBIF
Native	Australia	-28.5333	115.517	GBIF
Native	Australia	-28.4936	134.206	GBIF
Native	Australia	-28.4667	122.833	GBIF
Native	Australia	-28.42	138.93	GBIF
Native	Australia	-28.3833	121.683	GBIF
Native	Australia	-28.38	137.68	GBIF
Native	Australia	-28.25	150.633	GBIF
Native	Australia	-28.2167	152.017	GBIF
Native	Australia	-28.2167	152.033	GBIF
Native	Australia	-28.0833	152.517	GBIF
Native	Australia	-28.0667	153.117	GBIF
Native	Australia	-28.0333	153.417	GBIF
Native	Australia	-28.0167	143.8	GBIF
Native	Australia	-27.9667	151.25	GBIF
Native	Australia	-27.9667	153.417	GBIF
Native	Australia	-27.9167	149.717	GBIF
Native	Australia	-27.7667	114.467	GBIF
Native	Australia	-27.75	140.73	GBIF
Native	Australia	-27.7333	145.033	GBIF
Native	Australia	-27.7333	152.367	GBIF
Native	Australia	-27.7167	114.167	GBIF
Native	Australia	-27.7167	153.2	GBIF
Native	Australia	-27.6833	153.083	GBIF
Native	Australia	-27.6833	153.183	GBIF
Native	Australia	-27.65	152.85	GBIF
Native	Australia	-27.6398	153.058	GBIF
Native	Australia	-27.6333	152.783	GBIF
Native	Australia	-27.6333	152.917	GBIF
Native	Australia	-27.6167	152.783	GBIF
Native	Australia	-27.6167	152.9	GBIF
Native	Australia	-27.6167	153.033	GBIF
Native	Australia	-27.6167	153.15	GBIF
Native	Australia	-27.5833	153.05	GBIF
Native	Australia	-27.5667	152.333	GBIF
Native	Australia	-27.5667	152.933	GBIF
Native	Australia	-27.5667	153.25	GBIF
Native	Australia	-27.55	152.75	GBIF
Native	Australia	-27.55	153.067	GBIF
Native	Australia	-27.5333	152.933	GBIF
Native	Australia	-27.5333	152.983	GBIF
Native	Australia	-27.5333	153.2	GBIF
Native	Australia	-27.5167	152.933	GBIF
Native	Australia	-27.5167	153.15	GBIF
Native	Australia	-27.4833	152.95	GBIF
Native	Australia	-27.47	153.03	GBIF
Native	Australia	-27.4667	152.583	GBIF
Native	Australia	-27.4667	153	GBIF
Native	Australia	-27.4667	153.017	GBIF
Native	Australia	-27.4667	153.05	GBIF
Native	Australia	-27.4667	153.183	GBIF
Native	Australia	-27.45	152.95	GBIF
Native	Australia	-27.45	152.983	GBIF
Native	Australia	-27.45	153.017	GBIF
Native	Australia	-27.45	153.05	GBIF
Native	Australia	-27.4333	152.95	GBIF
Native	Australia	-27.4333	152.983	GBIF
Native	Australia	-27.4333	153.067	GBIF
Native	Australia	-27.4167	117.9	GBIF
Native	Australia	-27.4167	152.967	GBIF
Native	Australia	-27.4167	153.017	GBIF
Native	Australia	-27.4032	151.937	GBIF
Native	Australia	-27.3833	153.017	GBIF
Native	Australia	-27.3819	152.584	GBIF
Native	Australia	-27.3667	114.217	GBIF
Native	Australia	-27.3667	152.183	GBIF
Native	Australia	-27.3667	153.017	GBIF
Native	Australia	-27.3667	153.033	GBIF
Native	Australia	-27.3667	153.05	GBIF
Native	Australia	-27.35	114.133	GBIF
Native	Australia	-27.35	152.967	GBIF
Native	Australia	-27.3314	152.95	GBIF
Native	Australia	-27.3167	153.064	GBIF
Native	Australia	-27.3167	150.883	GBIF
Native	Australia	-27.2667	152.983	GBIF
Native	Australia	-27.25	145.983	GBIF
Native	Australia	-27.2483	120.697	GBIF
Native	Australia	-27.2333	152.417	GBIF
Native	Australia	-27.2167	150.833	GBIF
Native	Australia	-27.183	151.266	GBIF
Native	Australia	-27.1667	151.383	GBIF
Native	Australia	-27.1381	140.146	GBIF
Native	Australia	-27.1167	148.083	GBIF
Native	Australia	-27.1167	152.55	GBIF
Native	Australia	-27.1167	152.95	GBIF
Native	Australia	-27.0833	152.383	GBIF
Native	Australia	-27.0822	140.15	GBIF
Native	Australia	-26.9833	152.8	GBIF
Native	Australia	-26.8989	133.123	GBIF
Native	Australia	-26.8485	151.568	GBIF
Native	Australia	-26.8167	114.6	GBIF
Native	Australia	-26.7667	152.85	GBIF
Native	Australia	-26.6833	153.05	GBIF
Native	Australia	-26.6667	152	GBIF
Native	Australia	-26.5833	148.783	GBIF
Native	Australia	-26.5833	152.733	GBIF
Native	Australia	-26.5344	139.464	GBIF
Native	Australia	-26.5222	114.002	GBIF
Native	Australia	-26.4667	152.633	GBIF
Native	Australia	-26.2311	136.384	GBIF
Native	Australia	-26.2213	150.585	GBIF
Native	Australia	-26.1333	113.183	GBIF
Native	Australia	-26.121	145.659	GBIF
Native	Australia	-26.05	135.35	GBIF
Native	Australia	-25.8961	113.909	GBIF
Native	Australia	-25.8753	113.55	GBIF
Native	Australia	-25.85	135.05	GBIF
Native	Australia	-25.7117	114.6	GBIF
Native	Australia	-25.7027	151.424	GBIF
Native	Australia	-25.6512	149.655	GBIF
Native	Australia	-25.5333	152.7	GBIF
Native	Australia	-25.4907	133.279	GBIF
Native	Australia	-25.45	150.133	GBIF
Native	Australia	-25.4167	142.65	GBIF
Native	Australia	-25.4167	149.967	GBIF
Native	Australia	-25.3667	151.117	GBIF
Native	Australia	-25.366	138.65	GBIF
Native	Australia	-25.3539	131.042	GBIF
Native	Australia	-25.3167	125.567	GBIF
Native	Australia	-25.2753	120.651	GBIF
Native	Australia	-25.2522	137.911	GBIF
Native	Australia	-25.1985	152.251	GBIF
Native	Australia	-25.1253	113.823	GBIF
Native	Australia	-25.0547	115.294	GBIF
Native	Australia	-25.0333	128.3	GBIF
Native	Australia	-25.0333	148	GBIF
Native	Australia	-25.03	145.87	GBIF
Native	Australia	-25.0167	147.95	GBIF
Native	Australia	-24.9833	128.333	GBIF
Native	Australia	-24.9833	148.667	GBIF
Native	Australia	-24.9667	153.317	GBIF
Native	Australia	-24.9167	148.067	GBIF
Native	Australia	-24.8833	113.65	GBIF
Native	Australia	-24.8667	152.35	GBIF
Native	Australia	-24.8333	113.133	GBIF
Native	Australia	-24.6527	150.118	GBIF
Native	Australia	-24.5111	114.637	GBIF
Native	Australia	-24.4933	150.119	GBIF
Native	Australia	-24.4283	114.5	GBIF
Native	Australia	-24.4136	113.707	GBIF
Native	Australia	-24.4131	113.675	GBIF
Native	Australia	-24.3439	131.682	GBIF
Native	Australia	-24.33	131.68	GBIF
Native	Australia	-24.3083	132.686	GBIF
Native	Australia	-24.1167	143.183	GBIF
Native	Australia	-23.9692	122.734	GBIF
Native	Australia	-23.85	115.133	GBIF
Native	Australia	-23.85	151.267	GBIF
Native	Australia	-23.7908	133.086	GBIF
Native	Australia	-23.7333	140.3	GBIF
Native	Australia	-23.7167	114.417	GBIF
Native	Australia	-23.7003	133.888	GBIF
Native	Australia	-23.6951	149.674	GBIF
Native	Australia	-23.65	150.383	GBIF
Native	Australia	-23.65	150.983	GBIF
Native	Australia	-23.6319	144.051	GBIF
Native	Australia	-23.516	148.166	GBIF
Native	Australia	-23.45	144.25	GBIF
Native	Australia	-23.4114	115.894	GBIF
Native	Australia	-23.3833	150.5	GBIF
Native	Australia	-23.3667	150.533	GBIF
Native	Australia	-23.2019	118.798	GBIF
Native	Australia	-23.1333	150.75	GBIF
Native	Australia	-23.1017	116.008	GBIF
Native	Australia	-23.0765	113.821	GBIF
Native	Australia	-23.0442	115.812	GBIF
Native	Australia	-22.9833	142.567	GBIF
Native	Australia	-22.9667	145.233	GBIF
Native	Australia	-22.9167	139.9	GBIF
Native	Australia	-22.8667	145.183	GBIF
Native	Australia	-22.833	147.633	GBIF
Native	Australia	-22.8303	119.26	GBIF
Native	Australia	-22.79	119.26	GBIF
Native	Australia	-22.7767	114.304	GBIF
Native	Australia	-22.6831	114.367	GBIF
Native	Australia	-22.656	148.005	GBIF
Native	Australia	-22.4667	118.617	GBIF
Native	Australia	-22.4333	113.917	GBIF
Native	Australia	-22.3833	143.033	GBIF
Native	Australia	-22.3275	119.374	GBIF
Native	Australia	-22.3025	119.427	GBIF
Native	Australia	-22.25	114.05	GBIF
Native	Australia	-22.25	114.083	GBIF
Native	Australia	-22.166	114	GBIF
Native	Australia	-22.15	114.55	GBIF
Native	Australia	-22.0167	113.933	GBIF
Native	Australia	-21.9333	114.117	GBIF
Native	Australia	-21.9333	148.717	GBIF
Native	Australia	-21.9167	114.117	GBIF
Native	Australia	-21.8833	114.133	GBIF
Native	Australia	-21.72	119.33	GBIF
Native	Australia	-21.6222	118.953	GBIF
Native	Australia	-21.5789	116.969	GBIF
Native	Australia	-21.4694	123.6	GBIF
Native	Australia	-21.4008	148.452	GBIF
Native	Australia	-21.1667	119.733	GBIF
Native	Australia	-21.0667	116.1	GBIF
Native	Australia	-20.9333	143.333	GBIF
Native	Australia	-20.9014	139.544	GBIF
Native	Australia	-20.85	142.15	GBIF
Native	Australia	-20.8286	115.444	GBIF
Native	Australia	-20.8258	139.439	GBIF
Native	Australia	-20.82	115.436	GBIF
Native	Australia	-20.7955	134.237	GBIF
Native	Australia	-20.795	115.477	GBIF
Native	Australia	-20.7333	139.483	GBIF
Native	Australia	-20.733	139.483	GBIF
Native	Australia	-20.7239	115.473	GBIF
Native	Australia	-20.5347	129.936	GBIF
Native	Australia	-20.3833	118.6	GBIF
Native	Australia	-20.366	140.283	GBIF
Native	Australia	-19.9552	144.738	GBIF
Native	Australia	-19.8833	142.683	GBIF
Native	Australia	-19.55	127.65	GBIF
Native	Australia	-19.27	146.82	GBIF
Native	Australia	-19.2667	146.817	GBIF
Native	Australia	-19.266	146.816	GBIF
Native	Australia	-19.2389	145.47	GBIF
Native	Australia	-19.15	146.833	GBIF
Native	Australia	-19.1167	146.383	GBIF
Native	Australia	-18.75	126.083	GBIF
Native	Australia	-18.15	138.716	GBIF
Native	Australia	-18.0833	125.717	GBIF
Native	Australia	-17.97	122.22	GBIF
Native	Australia	-17.9667	122.233	GBIF
Native	Australia	-17.9667	122.733	GBIF
Native	Australia	-17.95	122.233	GBIF
Native	Australia	-17.816	146	GBIF
Native	Australia	-17.7961	145.278	GBIF
Native	Australia	-17.75	139.55	GBIF
Native	Australia	-17.733	145.266	GBIF
Native	Australia	-17.6667	141.067	GBIF
Native	Australia	-17.5833	122.15	GBIF
Native	Australia	-17.4003	128.412	GBIF
Native	Australia	-17.3386	144.674	GBIF
Native	Australia	-17.333	144.683	GBIF
Native	Australia	-17.25	128.25	GBIF
Native	Australia	-17.15	144.517	GBIF
Native	Australia	-16.933	146	GBIF
Native	Australia	-16.916	145.766	GBIF
Native	Australia	-16.1167	123.733	GBIF
Native	Australia	-16.0167	126.283	GBIF
Native	Australia	-15.7925	128.722	GBIF
Native	Australia	-15.7667	128.733	GBIF
Native	Australia	-15.7642	128.749	GBIF
Native	Australia	-15.7586	128.747	GBIF
Native	Australia	-15.716	145.233	GBIF
Native	Australia	-15.55	144.517	GBIF
Native	Australia	-15.4167	129	GBIF
Native	Australia	-15.3833	144.867	GBIF
Native	Australia	-15.0833	144.167	GBIF
Native	Australia	-14.95	133.216	GBIF
Native	Australia	-14.9117	126.052	GBIF
Native	Australia	-14.783	143.5	GBIF
Native	Australia	-14.7333	143.583	GBIF
Native	Australia	-14.73	134.73	GBIF
Native	Australia	-14.6833	134.433	GBIF
Native	Australia	-14.47	132.27	GBIF
Native	Australia	-14.0878	134.573	GBIF
Native	Australia	-13.983	136.466	GBIF
Native	Australia	-13.833	131.183	GBIF
Native	Australia	-13.82	131.83	GBIF
Native	Australia	-13.6667	143.717	GBIF
Native	Australia	-12.916	141.7	GBIF
Native	Australia	-12.77	143.28	GBIF
Native	Australia	-12.7167	143.3	GBIF
Native	Australia	-12.6667	142.667	GBIF
Native	Australia	-12.666	132.9	GBIF
Native	Australia	-12.6167	143.45	GBIF
Native	Australia	-12.45	130.83	GBIF
Native	Australia	-12.45	130.833	GBIF
Native	Australia	-12.433	130.916	GBIF
Native	Australia	-12.266	123.1	GBIF
Native	Australia	-11.9333	142.85	GBIF
Native	Australia	-11.15	142.367	GBIF
Native	Australia	-10.8833	142.4	GBIF
Native	Australia	-10.7083	142.198	GBIF
Native	Australia	-10.6833	142.15	GBIF
Native	Australia	-10.68	142.15	GBIF
Native	Australia	-10.6167	142.283	GBIF
Native	Australia	-10.5833	142.217	GBIF
Native	Australia	-10.583	142.216	GBIF
Native	Australia	-10.5333	142.167	GBIF
Invasive	India	10.3075	77.213	GBIF
Invasive	India	11.009	76.959	GBIF
Invasive	India	18.3311	74.0362	GBIF
Invasive	India	22.3062	73.1744	GBIF
Invasive	Indonesia	-2.616	140.65	GBIF
Invasive	Japan	33.5598	130.657	GBIF
Invasive	Japan	34.3595	135.24	Nihei 2004
Invasive	Japan	34.3659	135.273	Nihei 2004
Invasive	Japan	34.3906	135.369	Nihei 2004
Invasive	Japan	34.3944	135.289	Nihei 2004
Invasive	Japan	34.3995	133.081	Nihei 2004
Invasive	Japan	34.407	135.327	Nihei 2004
Invasive	Japan	34.4071	135.388	Nihei 2004
Invasive	Japan	34.4114	135.571	Nihei 2004
Invasive	Japan	34.4318	135.23	Matsuse 1997
Invasive	Japan	34.4705	135.378	Matsuse 1997
Invasive	Japan	34.4828	135.425	Nihei 2004
Invasive	Japan	34.4888	135.402	Nihei 2004
Invasive	Japan	34.4949	135.59	Nihei 2004
Invasive	Japan	34.5064	135.404	Matsuse 1997
Invasive	Japan	34.5309	135.435	Matsuse 1997
Invasive	Japan	34.5547	135.605	Nihei 2004
Invasive	Japan	34.5768	135.479	Matsuse 1997
Invasive	Japan	34.5777	135.604	Nihei 2004
Invasive	Japan	34.5811	135.551	Nihei 2004
Invasive	Japan	34.6141	135.495	Nihei 2004
Invasive	Japan	34.6179	135.557	Nihei 2004
Invasive	Japan	34.622	135.453	Nihei 2004
Invasive	Japan	34.6264	135.617	Nihei 2004
Invasive	Japan	34.6752	135.617	Nihei 2004
Invasive	Japan	34.6756	135.547	Nihei 2004
Invasive	Japan	34.6774	135.486	Nihei 2004
Invasive	Japan	34.6822	135.514	Nihei 2004
Invasive	Japan	34.7917	135.518	Nihei 2004
Invasive	Japan	34.9378	136.615	Matsuse 1997
Invasive	New Caledonia	-22.133	166.566	GBIF
Invasive	New Caledonia	-21.866	166.066	GBIF
Invasive	New Caledonia	-21.6193	165.871	GBIF
Invasive	New Caledonia	-20.716	167.25	GBIF
Invasive	New Zealand	-46.6034	168.339	Vink 2011
Invasive	New Zealand	-46.4173	168.377	Vink 2011
Invasive	New Zealand	-45.376	167.811	Vink 2011
Invasive	New Zealand	-45.2318	169.381	Vink 2011
Invasive	New Zealand	-45.2109	169.516	Vink 2011
Invasive	New Zealand	-45.0846	169.172	Vink 2011
Invasive	New Zealand	-44.7046	169.122	Vink 2011
Invasive	New Zealand	-44.6778	169.016	Vink 2011
Invasive	New Zealand	-44.2624	170.093	Vink 2011
Invasive	New Zealand	-42.7747	172.851	Vink 2011
Invasive	New Zealand	-42.4988	171.174	Vink 2011
Invasive	New Zealand	-41.6173	173.216	Vink 2011
Invasive	New Zealand	-41.3237	174.833	Vink 2011
Invasive	New Zealand	-41.2825	174.772	Vink 2011
Invasive	New Zealand	-39.0583	174.09	Vink 2011
Invasive	New Zealand	-39.0293	174.153	Vink 2011
Invasive	New Zealand	-38.9995	174.235	Vink 2011
Invasive	New Zealand	-38.6801	176.032	Vink 2011
Invasive	New Zealand	-38.6711	178.038	Vink 2011
Invasive	New Zealand	-38.4438	176.345	Vink 2011
Invasive	New Zealand	-37.8822	175.479	Vink 2011
Invasive	New Zealand	-37.7217	176.311	Vink 2011
Invasive	New Zealand	-37.2025	174.891	Vink 2011
Invasive	New Zealand	-37.1571	175.551	Vink 2011
Invasive	New Zealand	-37.1083	174.959	Vink 2011
Invasive	New Zealand	-37.0825	175.072	Vink 2011
Invasive	New Zealand	-36.9806	174.856	Vink 2011
Invasive	New Zealand	-36.9116	174.839	Vink 2011
Invasive	New Zealand	-36.8955	174.925	Vink 2011
Invasive	New Zealand	-36.8481	174.746	Vink 2011
Invasive	New Zealand	-36.805	175.124	Vink 2011
Invasive	New Zealand	-36.7462	175.496	Vink 2011
Invasive	New Zealand	-36.5987	175.521	Vink 2011
Invasive	New Zealand	-36.115	174.345	Vink 2011
Invasive	New Zealand	-35.7296	174.321	Vink 2011
Invasive	New Zealand	-45.2565	169.403	GBIF
Invasive	New Zealand	-45.2558	169.404	GBIF
Invasive	New Zealand	-45.2504	169.406	GBIF
Invasive	New Zealand	-45.0817	169.169	GBIF
Invasive	New Zealand	-45.0686	169.197	GBIF
Invasive	New Zealand	-41.2833	173.25	GBIF
Invasive	Norfolk Island	-29.066	167.95	GBIF
Invasive	Papua New Guinea	-8.666	146.55	GBIF
