# Supplementary material for: Realized niche shift of an invasive widow spider: drivers and impacts of human activities
Source: Front Zool. 2022 Oct 28;19:25. doi: 10.1186/s12983-022-00470-z (PMC9617396; doi:10.1186/s12983-022-00470-z)
Supplement: Supplementary file 2 — Additional file 2. Table S2: Performances of the AUS climatic models of Latrodectus hasselti with the randomkfold (k = 10) partition method. Table S3: Performances of the AUS climatic models of Latrodectus hasselti with the block partition method. Table S4: Performances of the AUS climatic models of Latrodectus hasselti with the checkerboard1 partition method. Table S5: Performances of the AUS climatic models of Latrodectus hasselti with the checkerboard2 partition method. Table S6: Performances of the AUS full models of Latrodectus hasselti with the randomkfold (k = 10) partition method. Table S7: Performances of the AUS full models of Latrodectus hasselti with the block partition method. Table S8: Performances of the AUS full models of Latrodectus hasselti with the checkerboard1 partition method. Table S9: Performances of the AUS full models of Latrodectus hasselti with the checkerboard2 partition method. Table S10: Performances of the INV climatic models of Latrodectus hasselti with the randomkfold (k = 10) partition method. Table S11: Performances of the INV climatic models of Latrodectus hasselti with the block partition method. Table S12: Performances of the INV climatic models of Latrodectus hasselti with the checkerboard1 partition method. Table S13: Performances of the INV climatic models of Latrodectus hasselti with the checkerboard2 partition method. Table S14: Performances of the INV full models of Latrodectus hasselti with the randomkfold (k = 10) partition method. Table S15: Performances of the INV full models of Latrodectus hasselti with the block partition method. Table S16: Performances of the INV full models of Latrodectus hasselti with the checkerboard1 partition method. Table S17: Performances of the INV full models of Latrodectus hasselti with the checkerboard2 partition method. [file 12983_2022_470_MOESM2_ESM.xlsx]

## Sheet: Sheet1
						Supplementary Information
						Additional file 2
Table S2. Performances of the AUS climatic models of Latrodectus hasselti with the randomkfold (k=10) partition method.
FC RM	0.5		1		1.5		2		2.5		3		3.5		4
	mean AUCtest	mean AUCdiff	mean AUCtest	mean AUCdiff	mean AUCtest	mean AUCdiff	mean AUCtest	mean AUCdiff	mean AUCtest	mean AUCdiff	mean AUCtest	mean AUCdiff	mean AUCtest	mean AUCdiff	mean AUCtest	mean AUCdiff
L	0.763	0.062	0.809	0.027	0.684	0.119	0.747	0.066	0.647	0.187	0.761	0.149	0.638	0.104	0.736	0.149
LQ	0.677	0.078	0.654	0.09	0.725	0.107	0.764	0.078	0.787	0.111	0.745	0.102	0.643	0.085	0.644	0.197
H	0.685	0.146	0.638	0.1	0.739	0.112	0.633	0.132	0.648	0.078	0.683	0.091	0.783	0.054	0.656	0.07
LQH	0.607	0.13	0.668	0.071	0.711	0.097	0.699	0.055	0.659	0.169	0.727	0.082	0.784	0.066	0.685	0.14
LQHP	0.707	0.193	0.676	0.071	0.718	0.124	0.715	0.041	0.724	0.058	0.702	0.174	0.71	0.162	0.777	0.094
LQHPT	0.65	0.096	0.758	0.076	0.645	0.126	0.719	0.087	0.661	0.194	0.671	0.085	0.653	0.112	0.631	0.096
Table S3. Performances of the AUS climatic models of Latrodectus hasselti with the block partition method.
FC RM	0.5		1		1.5		2		2.5		3		3.5		4
	mean AUCtest	mean AUCdiff	mean AUCtest	mean AUCdiff	mean AUCtest	mean AUCdiff	mean AUCtest	mean AUCdiff	mean AUCtest	mean AUCdiff	mean AUCtest	mean AUCdiff	mean AUCtest	mean AUCdiff	mean AUCtest	mean AUCdiff
L	0.646	0.096	0.711	0.112	0.677	0.124	0.754	0.125	0.678	0.101	0.698	0.115	0.601	0.12	0.751	0.115
LQ	0.781	0.031	0.775	0.148	0.612	0.101	0.791	0.109	0.635	0.135	0.626	0.106	0.773	0.15	0.754	0.176
H	0.647	0.199	0.607	0.137	0.718	0.194	0.624	0.176	0.766	0.103	0.634	0.118	0.731	0.091	0.727	0.118
LQH	0.63	0.077	0.603	0.136	0.749	0.193	0.643	0.038	0.668	0.149	0.731	0.134	0.607	0.195	0.726	0.064
LQHP	0.792	0.081	0.742	0.051	0.728	0.133	0.623	0.058	0.715	0.035	0.785	0.088	0.621	0.127	0.632	0.189
LQHPT	0.657	0.18	0.712	0.176	0.72	0.032	0.719	0.036	0.785	0.053	0.714	0.076	0.689	0.14	0.731	0.088
Table S4. Performances of the AUS climatic models of Latrodectus hasselti with the checkerboard1 partition method.
FC RM	0.5		1		1.5		2		2.5		3		3.5		4
	mean AUCtest	mean AUCdiff	mean AUCtest	mean AUCdiff	mean AUCtest	mean AUCdiff	mean AUCtest	mean AUCdiff	mean AUCtest	mean AUCdiff	mean AUCtest	mean AUCdiff	mean AUCtest	mean AUCdiff	mean AUCtest	mean AUCdiff
L	0.721	0.082	0.784	0.056	0.777	0.168	0.711	0.189	0.707	0.123	0.779	0.098	0.794	0.155	0.62	0.198
LQ	0.737	0.105	0.677	0.071	0.741	0.036	0.723	0.05	0.776	0.083	0.6	0.045	0.675	0.072	0.625	0.152
H	0.668	0.082	0.711	0.082	0.674	0.192	0.629	0.119	0.647	0.064	0.722	0.047	0.665	0.046	0.724	0.081
LQH	0.725	0.19	0.7	0.192	0.743	0.11	0.706	0.164	0.723	0.119	0.71	0.153	0.649	0.184	0.684	0.142
LQHP	0.759	0.115	0.618	0.082	0.775	0.147	0.626	0.178	0.743	0.18	0.68	0.102	0.67	0.135	0.7	0.113
LQHPT	0.716	0.113	0.699	0.116	0.783	0.043	0.627	0.113	0.66	0.113	0.773	0.057	0.649	0.089	0.608	0.092
Table S5. Performances of the AUS climatic models of Latrodectus hasselti with the checkerboard2 partition method.
FC RM	0.5		1		1.5		2		2.5		3		3.5		4
	mean AUCtest	mean AUCdiff	mean AUCtest	mean AUCdiff	mean AUCtest	mean AUCdiff	mean AUCtest	mean AUCdiff	mean AUCtest	mean AUCdiff	mean AUCtest	mean AUCdiff	mean AUCtest	mean AUCdiff	mean AUCtest	mean AUCdiff
L	0.61	0.076	0.749	0.194	0.616	0.049	0.647	0.105	0.755	0.106	0.776	0.183	0.769	0.071	0.601	0.058
LQ	0.675	0.153	0.711	0.083	0.654	0.198	0.657	0.134	0.734	0.111	0.664	0.158	0.717	0.122	0.684	0.094
H	0.663	0.148	0.677	0.195	0.731	0.062	0.69	0.181	0.703	0.089	0.675	0.119	0.734	0.197	0.691	0.105
LQH	0.658	0.124	0.709	0.184	0.733	0.193	0.633	0.097	0.705	0.105	0.677	0.156	0.657	0.064	0.766	0.118
LQHP	0.6	0.197	0.796	0.107	0.61	0.16	0.679	0.045	0.697	0.105	0.714	0.06	0.624	0.182	0.738	0.145
LQHPT	0.615	0.081	0.76	0.139	0.708	0.076	0.76	0.118	0.702	0.078	0.755	0.17	0.784	0.118	0.623	0.194
Table S6. Performances of the AUS full models of Latrodectus hasselti with the randomkfold (k=10) partition method.
FC RM	0.5		1		1.5		2		2.5		3		3.5		4
	mean AUCtest	mean AUCdiff	mean AUCtest	mean AUCdiff	mean AUCtest	mean AUCdiff	mean AUCtest	mean AUCdiff	mean AUCtest	mean AUCdiff	mean AUCtest	mean AUCdiff	mean AUCtest	mean AUCdiff	mean AUCtest	mean AUCdiff
L	0.824	0.068	0.851	0.021	0.681	0.07	0.73	0.161	0.662	0.068	0.688	0.052	0.709	0.131	0.732	0.146
LQ	0.79	0.126	0.693	0.139	0.829	0.057	0.736	0.102	0.721	0.097	0.746	0.076	0.75	0.071	0.803	0.148
H	0.789	0.076	0.661	0.124	0.681	0.074	0.787	0.133	0.685	0.132	0.829	0.043	0.7	0.081	0.8	0.139
LQH	0.708	0.067	0.765	0.06	0.803	0.103	0.711	0.11	0.746	0.122	0.707	0.084	0.733	0.075	0.686	0.042
LQHP	0.683	0.095	0.67	0.053	0.677	0.11	0.782	0.155	0.733	0.099	0.75	0.165	0.752	0.14	0.811	0.053
LQHPT	0.829	0.067	0.803	0.093	0.701	0.053	0.729	0.04	0.708	0.044	0.73	0.059	0.683	0.066	0.68	0.169
Table S7. Performances of the AUS full models of Latrodectus hasselti with the block partition method.
FC RM	0.5		1		1.5		2		2.5		3		3.5		4
	mean AUCtest	mean AUCdiff	mean AUCtest	mean AUCdiff	mean AUCtest	mean AUCdiff	mean AUCtest	mean AUCdiff	mean AUCtest	mean AUCdiff	mean AUCtest	mean AUCdiff	mean AUCtest	mean AUCdiff	mean AUCtest	mean AUCdiff
L	0.712	0.169	0.664	0.169	0.716	0.141	0.764	0.136	0.678	0.163	0.826	0.115	0.666	0.035	0.77	0.118
LQ	0.678	0.169	0.777	0.048	0.729	0.125	0.718	0.144	0.709	0.132	0.677	0.117	0.749	0.08	0.674	0.044
H	0.826	0.106	0.748	0.028	0.751	0.142	0.67	0.091	0.698	0.124	0.754	0.065	0.673	0.045	0.7	0.14
LQH	0.717	0.169	0.725	0.022	0.684	0.049	0.793	0.091	0.756	0.157	0.716	0.164	0.811	0.121	0.793	0.135
LQHP	0.794	0.136	0.749	0.116	0.818	0.145	0.709	0.11	0.7	0.127	0.734	0.058	0.766	0.165	0.703	0.098
LQHPT	0.777	0.104	0.667	0.141	0.673	0.041	0.693	0.025	0.671	0.052	0.671	0.112	0.693	0.142	0.718	0.094
Table S8. Performances of the AUS full models of Latrodectus hasselti with the checkerboard1 partition method.
FC RM	0.5		1		1.5		2		2.5		3		3.5		4
	mean AUCtest	mean AUCdiff	mean AUCtest	mean AUCdiff	mean AUCtest	mean AUCdiff	mean AUCtest	mean AUCdiff	mean AUCtest	mean AUCdiff	mean AUCtest	mean AUCdiff	mean AUCtest	mean AUCdiff	mean AUCtest	mean AUCdiff
L	0.699	0.071	0.784	0.118	0.676	0.061	0.809	0.07	0.718	0.097	0.769	0.159	0.743	0.159	0.733	0.161
LQ	0.68	0.097	0.751	0.115	0.82	0.034	0.669	0.03	0.723	0.129	0.788	0.053	0.7	0.164	0.741	0.095
H	0.661	0.151	0.699	0.111	0.819	0.03	0.693	0.057	0.676	0.052	0.682	0.104	0.811	0.068	0.727	0.038
LQH	0.725	0.152	0.743	0.086	0.688	0.096	0.768	0.104	0.81	0.024	0.779	0.117	0.817	0.032	0.822	0.071
LQHP	0.708	0.136	0.696	0.125	0.688	0.109	0.812	0.156	0.768	0.131	0.709	0.04	0.817	0.118	0.816	0.086
LQHPT	0.736	0.102	0.7	0.057	0.661	0.15	0.665	0.026	0.744	0.135	0.806	0.076	0.669	0.06	0.744	0.16
Table S9. Performances of the AUS full models of Latrodectus hasselti with the checkerboard2 partition method.
FC RM	0.5		1		1.5		2		2.5		3		3.5		4
	mean AUCtest	mean AUCdiff	mean AUCtest	mean AUCdiff	mean AUCtest	mean AUCdiff	mean AUCtest	mean AUCdiff	mean AUCtest	mean AUCdiff	mean AUCtest	mean AUCdiff	mean AUCtest	mean AUCdiff	mean AUCtest	mean AUCdiff
L	0.759	0.067	0.734	0.133	0.686	0.117	0.732	0.146	0.783	0.12	0.683	0.096	0.828	0.134	0.82	0.151
LQ	0.798	0.032	0.829	0.04	0.752	0.032	0.744	0.043	0.743	0.139	0.712	0.122	0.729	0.067	0.689	0.048
H	0.826	0.03	0.722	0.107	0.714	0.084	0.714	0.081	0.692	0.091	0.68	0.14	0.769	0.157	0.747	0.151
LQH	0.666	0.131	0.73	0.076	0.79	0.109	0.765	0.069	0.808	0.108	0.787	0.043	0.676	0.163	0.819	0.077
LQHP	0.758	0.102	0.712	0.164	0.681	0.145	0.681	0.083	0.71	0.037	0.708	0.069	0.788	0.05	0.666	0.04
LQHPT	0.699	0.092	0.672	0.145	0.788	0.054	0.713	0.082	0.727	0.046	0.789	0.049	0.809	0.15	0.787	0.143
Table S10. Performances of the INV climatic models of Latrodectus hasselti with the randomkfold (k=10) partition method.
FC RM	0.5		1		1.5		2		2.5		3		3.5		4
	mean AUCtest	mean AUCdiff	mean AUCtest	mean AUCdiff	mean AUCtest	mean AUCdiff	mean AUCtest	mean AUCdiff	mean AUCtest	mean AUCdiff	mean AUCtest	mean AUCdiff	mean AUCtest	mean AUCdiff	mean AUCtest	mean AUCdiff
L	0.724	0.091	0.958	0.022	0.833	0.137	0.761	0.06	0.806	0.058	0.859	0.025	0.872	0.149	0.845	0.163
LQ	0.757	0.193	0.769	0.053	0.759	0.138	0.853	0.082	0.764	0.165	0.874	0.118	0.855	0.084	0.786	0.199
H	0.77	0.027	0.828	0.031	0.794	0.13	0.891	0.068	0.839	0.059	0.931	0.207	0.756	0.102	0.94	0.118
LQH	0.89	0.084	0.704	0.06	0.827	0.087	0.818	0.035	0.813	0.142	0.847	0.207	0.848	0.054	0.763	0.028
LQHP	0.786	0.202	0.94	0.179	0.825	0.063	0.856	0.042	0.903	0.05	0.78	0.051	0.881	0.144	0.933	0.109
LQHPT	0.794	0.129	0.726	0.185	0.897	0.152	0.745	0.06	0.835	0.091	0.779	0.204	0.829	0.066	0.701	0.064
Table S11. Performances of the INV climatic models of Latrodectus hasselti with the block partition method.
FC RM	0.5		1		1.5		2		2.5		3		3.5		4
	mean AUCtest	mean AUCdiff	mean AUCtest	mean AUCdiff	mean AUCtest	mean AUCdiff	mean AUCtest	mean AUCdiff	mean AUCtest	mean AUCdiff	mean AUCtest	mean AUCdiff	mean AUCtest	mean AUCdiff	mean AUCtest	mean AUCdiff
L	0.846	0.165	0.905	0.097	0.913	0.079	0.801	0.142	0.75	0.182	0.863	0.164	0.781	0.073	0.771	0.132
LQ	0.934	0.042	0.942	0.157	0.896	0.09	0.738	0.105	0.917	0.164	0.711	0.048	0.826	0.075	0.814	0.204
H	0.756	0.113	0.807	0.084	0.904	0.168	0.854	0.129	0.823	0.183	0.718	0.064	0.946	0.203	0.723	0.208
LQH	0.874	0.133	0.723	0.071	0.767	0.138	0.742	0.095	0.723	0.06	0.821	0.05	0.796	0.156	0.705	0.12
LQHP	0.703	0.127	0.837	0.187	0.902	0.052	0.714	0.126	0.741	0.074	0.814	0.209	0.875	0.205	0.739	0.074
LQHPT	0.826	0.182	0.843	0.106	0.849	0.077	0.762	0.07	0.863	0.085	0.944	0.102	0.892	0.164	0.808	0.171
Table S12. Performances of the INV climatic models of Latrodectus hasselti with the checkerboard1 partition method.
FC RM	0.5		1		1.5		2		2.5		3		3.5		4
	mean AUCtest	mean AUCdiff	mean AUCtest	mean AUCdiff	mean AUCtest	mean AUCdiff	mean AUCtest	mean AUCdiff	mean AUCtest	mean AUCdiff	mean AUCtest	mean AUCdiff	mean AUCtest	mean AUCdiff	mean AUCtest	mean AUCdiff
L	0.851	0.05	0.707	0.142	0.73	0.19	0.704	0.149	0.792	0.193	0.721	0.173	0.929	0.088	0.897	0.201
LQ	0.76	0.161	0.747	0.093	0.717	0.108	0.799	0.045	0.706	0.174	0.853	0.081	0.895	0.163	0.702	0.101
H	0.764	0.179	0.863	0.079	0.815	0.125	0.853	0.131	0.945	0.056	0.806	0.112	0.764	0.09	0.798	0.165
LQH	0.843	0.149	0.884	0.173	0.706	0.076	0.776	0.112	0.736	0.209	0.896	0.165	0.713	0.029	0.753	0.107
LQHP	0.78	0.138	0.856	0.134	0.946	0.171	0.724	0.181	0.78	0.151	0.946	0.197	0.873	0.04	0.76	0.047
LQHPT	0.743	0.095	0.887	0.064	0.905	0.089	0.837	0.074	0.876	0.147	0.74	0.145	0.902	0.059	0.723	0.073
Table S13. Performances of the INV climatic models of Latrodectus hasselti with the checkerboard2 partition method.
FC RM	0.5		1		1.5		2		2.5		3		3.5		4
	mean AUCtest	mean AUCdiff	mean AUCtest	mean AUCdiff	mean AUCtest	mean AUCdiff	mean AUCtest	mean AUCdiff	mean AUCtest	mean AUCdiff	mean AUCtest	mean AUCdiff	mean AUCtest	mean AUCdiff	mean AUCtest	mean AUCdiff
L	0.791	0.076	0.799	0.054	0.801	0.068	0.77	0.119	0.935	0.117	0.73	0.139	0.863	0.199	0.742	0.138
LQ	0.757	0.04	0.774	0.04	0.715	0.033	0.944	0.081	0.923	0.119	0.734	0.196	0.764	0.149	0.917	0.107
H	0.756	0.162	0.883	0.098	0.916	0.168	0.828	0.07	0.842	0.117	0.703	0.142	0.751	0.154	0.835	0.048
LQH	0.911	0.201	0.927	0.209	0.857	0.088	0.717	0.032	0.87	0.163	0.706	0.185	0.812	0.156	0.792	0.19
LQHP	0.889	0.136	0.861	0.056	0.892	0.047	0.773	0.126	0.864	0.164	0.808	0.173	0.914	0.193	0.787	0.053
LQHPT	0.729	0.074	0.919	0.127	0.77	0.209	0.733	0.08	0.82	0.164	0.726	0.197	0.898	0.125	0.847	0.209
Table S14. Performances of the INV full models of Latrodectus hasselti with the randomkfold (k=10) partition method.
FC RM	0.5		1		1.5		2		2.5		3		3.5		4
	mean AUCtest	mean AUCdiff	mean AUCtest	mean AUCdiff	mean AUCtest	mean AUCdiff	mean AUCtest	mean AUCdiff	mean AUCtest	mean AUCdiff	mean AUCtest	mean AUCdiff	mean AUCtest	mean AUCdiff	mean AUCtest	mean AUCdiff
L	0.799	0.093	0.973	0.019	0.828	0.169	0.775	0.025	0.885	0.041	0.803	0.076	0.929	0.163	0.908	0.049
LQ	0.823	0.105	0.779	0.042	0.77	0.136	0.895	0.175	0.78	0.098	0.798	0.025	0.94	0.108	0.875	0.162
H	0.836	0.117	0.93	0.121	0.795	0.153	0.88	0.105	0.928	0.037	0.85	0.034	0.826	0.127	0.949	0.116
LQH	0.946	0.116	0.848	0.141	0.906	0.157	0.878	0.101	0.832	0.021	0.948	0.081	0.784	0.032	0.893	0.096
LQHP	0.865	0.088	0.872	0.175	0.813	0.153	0.792	0.073	0.816	0.102	0.946	0.069	0.881	0.048	0.916	0.095
LQHPT	0.915	0.053	0.813	0.061	0.78	0.147	0.922	0.177	0.877	0.117	0.833	0.149	0.811	0.126	0.866	0.049
Table S15. Performances of the INV full models of Latrodectus hasselti with the block partition method.
FC RM	0.5		1		1.5		2		2.5		3		3.5		4
	mean AUCtest	mean AUCdiff	mean AUCtest	mean AUCdiff	mean AUCtest	mean AUCdiff	mean AUCtest	mean AUCdiff	mean AUCtest	mean AUCdiff	mean AUCtest	mean AUCdiff	mean AUCtest	mean AUCdiff	mean AUCtest	mean AUCdiff
L	0.912	0.078	0.888	0.169	0.836	0.094	0.779	0.095	0.894	0.166	0.903	0.167	0.908	0.067	0.946	0.142
LQ	0.939	0.039	0.87	0.149	0.913	0.096	0.843	0.053	0.811	0.143	0.793	0.134	0.795	0.157	0.869	0.129
H	0.804	0.021	0.851	0.056	0.919	0.158	0.792	0.178	0.782	0.103	0.825	0.155	0.809	0.156	0.786	0.178
LQH	0.877	0.061	0.795	0.036	0.917	0.061	0.775	0.079	0.928	0.14	0.794	0.061	0.83	0.057	0.831	0.112
LQHP	0.808	0.028	0.897	0.052	0.806	0.166	0.943	0.066	0.826	0.02	0.808	0.143	0.948	0.156	0.898	0.023
LQHPT	0.831	0.071	0.878	0.129	0.856	0.157	0.848	0.129	0.79	0.148	0.788	0.115	0.913	0.128	0.922	0.105
Table S16. Performances of the INV full models of Latrodectus hasselti with the checkerboard1 partition method.
FC RM	0.5		1		1.5		2		2.5		3		3.5		4
	mean AUCtest	mean AUCdiff	mean AUCtest	mean AUCdiff	mean AUCtest	mean AUCdiff	mean AUCtest	mean AUCdiff	mean AUCtest	mean AUCdiff	mean AUCtest	mean AUCdiff	mean AUCtest	mean AUCdiff	mean AUCtest	mean AUCdiff
L	0.793	0.108	0.897	0.139	0.86	0.142	0.821	0.085	0.946	0.174	0.821	0.061	0.811	0.116	0.937	0.064
LQ	0.896	0.099	0.847	0.176	0.884	0.138	0.869	0.134	0.858	0.134	0.945	0.053	0.835	0.056	0.777	0.141
H	0.824	0.136	0.886	0.055	0.89	0.066	0.948	0.121	0.871	0.053	0.809	0.13	0.773	0.154	0.78	0.123
LQH	0.819	0.153	0.947	0.139	0.866	0.078	0.797	0.021	0.882	0.054	0.896	0.045	0.882	0.148	0.85	0.11
LQHP	0.794	0.109	0.845	0.049	0.777	0.026	0.799	0.092	0.932	0.085	0.848	0.162	0.807	0.129	0.803	0.103
LQHPT	0.791	0.177	0.873	0.103	0.9	0.033	0.9	0.17	0.809	0.047	0.817	0.055	0.781	0.136	0.812	0.087
Table S17. Performances of the INV full models of Latrodectus hasselti with the checkerboard2 partition method.
FC RM	0.5		1		1.5		2		2.5		3		3.5		4
	mean AUCtest	mean AUCdiff	mean AUCtest	mean AUCdiff	mean AUCtest	mean AUCdiff	mean AUCtest	mean AUCdiff	mean AUCtest	mean AUCdiff	mean AUCtest	mean AUCdiff	mean AUCtest	mean AUCdiff	mean AUCtest	mean AUCdiff
L	0.898	0.104	0.797	0.132	0.819	0.022	0.935	0.11	0.824	0.154	0.806	0.101	0.94	0.16	0.782	0.068
LQ	0.779	0.176	0.804	0.062	0.778	0.068	0.842	0.045	0.791	0.144	0.899	0.116	0.902	0.161	0.869	0.111
H	0.779	0.169	0.87	0.141	0.823	0.054	0.94	0.056	0.934	0.113	0.856	0.092	0.874	0.131	0.814	0.12
LQH	0.874	0.165	0.785	0.106	0.805	0.082	0.848	0.092	0.913	0.101	0.903	0.169	0.888	0.094	0.896	0.075
LQHP	0.88	0.175	0.854	0.101	0.932	0.119	0.894	0.171	0.78	0.149	0.858	0.07	0.877	0.033	0.793	0.101
LQHPT	0.771	0.146	0.784	0.042	0.795	0.108	0.796	0.093	0.923	0.177	0.929	0.167	0.795	0.043	0.791	0.134
